# Supplementary material for: Interactions between parasitic helminths and gut microbiota in wild tropical primates from intact and fragmented habitats
Source: Sci Rep. 2021 Nov 3;11:21569. doi: 10.1038/s41598-021-01145-1 (PMC8566450; doi:10.1038/s41598-021-01145-1)
Supplement: Supplementary file 2 — Supplementary Tables. [file 41598_2021_1145_MOESM2_ESM.xlsx]

## Sheet: Table S1
Species	Parasite	Forest_block	term	contrast	null.value	ratio	std.error	df	z.ratio	p.value
Papio cynocephalus	Dicrocelid	Magombera	Infected	Neg / Pos	0	1.2020768135106226	0.04918793312313408	Inf	4.497914663210852	6.86 e-6
Procolobus gordonorum	Dicrocelid	Magombera	Infected	(nothing)	0	NA	NA	NA	NA	NA
Papio cynocephalus	Spirurid	Magombera	Infected	Neg / Pos	0	1.0030092901638108	0.014729645675815348	Inf	0.20460869247455968	0.837
Procolobus gordonorum	Spirurid	Magombera	Infected	(nothing)	0	NA	NA	NA	NA	NA
Papio cynocephalus	Strongylid	Magombera	Infected	Neg / Pos	0	1.0864933968171466	0.017344026715866625	Inf	5.196632982628317	2.03 e-7
Procolobus gordonorum	Strongylid	Magombera	Infected	Neg / Pos	0	1.0129353692718657	0.019163964052503146	Inf	0.6793308893699003	0.496
Papio cynocephalus	Strongyloides	Magombera	Infected	Neg / Pos	0	1.155270993279895	0.021323954245453646	Inf	7.819655335199405	5.30 e-15
Procolobus gordonorum	Strongyloides	Magombera	Infected	Neg / Pos	0	0.9699128497893362	0.014199217224116066	Inf	-2.0867293289246027	0.037
Papio cynocephalus	Trichuris	Magombera	Infected	Neg / Pos	0	0.9947552051023273	0.019385329151526267	Inf	-0.26984410794591707	0.787
Procolobus gordonorum	Trichuris	Magombera	Infected	Neg / Pos	0	0.9389223034674787	0.01124846894170269	Inf	-5.260562607064084	1.44 e-7
Papio cynocephalus	Dicrocelid	Mwanihana	Infected	Neg / Pos	0	0.9503522512235172	0.016654441378002698	Inf	-2.9057943268275617	0.004
Procolobus gordonorum	Dicrocelid	Mwanihana	Infected	(nothing)	0	NA	NA	NA	NA	NA
Papio cynocephalus	Spirurid	Mwanihana	Infected	Neg / Pos	0	0.9678566637857628	0.027224089672254995	Inf	-1.1615122416203754	0.245
Procolobus gordonorum	Spirurid	Mwanihana	Infected	(nothing)	0	NA	NA	NA	NA	NA
Papio cynocephalus	Strongylid	Mwanihana	Infected	Neg / Pos	0	0.9646918988968087	0.0143163485085039	Inf	-2.4222169183473703	0.015
Procolobus gordonorum	Strongylid	Mwanihana	Infected	Neg / Pos	0	1.0872365521290965	0.015860734035989425	Inf	5.733379001641872	9.84 e-9
Papio cynocephalus	Strongyloides	Mwanihana	Infected	Neg / Pos	0	1.0802756032730305	0.018787700183656525	Inf	4.4398608005149915	9.00 e-6
Procolobus gordonorum	Strongyloides	Mwanihana	Infected	Neg / Pos	0	1.0702384715904576	0.01137435318442838	Inf	6.387122460254852	1.69 e-10
Papio cynocephalus	Trichuris	Mwanihana	Infected	Neg / Pos	0	0.9028558478391823	0.012997847687813098	Inf	-7.098481673098558	1.26 e-12
Procolobus gordonorum	Trichuris	Mwanihana	Infected	Neg / Pos	0	1.0202897391606174	0.010494747395100283	Inf	1.9528052439229782	0.050

## Sheet: Table S2
Species	Parasite	Forest_block	term	contrast	null.value	estimate	std.error	df	z.ratio	p.value
Papio cynocephalus	Dicrocelid	Magombera	Infected	Neg - Pos	0	-0.3115138898	0.5875737415	Inf	-0.5301698627	0.5959941643
Procolobus gordonorum	Dicrocelid	Magombera	Infected	(nothing)	0	NA	NA	NA	NA	NA
Papio cynocephalus	Spirurid	Magombera	Infected	Neg - Pos	0	0.002069293345	0.2300002653	Inf	0.008996917211	0.9928215955
Procolobus gordonorum	Spirurid	Magombera	Infected	(nothing)	0	NA	NA	NA	NA	NA
Papio cynocephalus	Strongylid	Magombera	Infected	Neg - Pos	0	0.004013062842	0.2574077285	Inf	0.01559029663	0.9875612469
Procolobus gordonorum	Strongylid	Magombera	Infected	Neg - Pos	0	-0.2738073836	0.3041502801	Inf	-0.9002371574	0.367994056
Papio cynocephalus	Strongyloides	Magombera	Infected	Neg - Pos	0	-0.03271333125	0.3061189109	Inf	-0.1068647839	0.9148962516
Procolobus gordonorum	Strongyloides	Magombera	Infected	Neg - Pos	0	-0.06813165191	0.2390552743	Inf	-0.2850037595	0.7756412617
Papio cynocephalus	Trichuris	Magombera	Infected	Neg - Pos	0	-0.3816506304	0.3061189109	Inf	-1246739802	0.2124929195
Procolobus gordonorum	Trichuris	Magombera	Infected	Neg - Pos	0	-0.07600417004	0.1963281616	Inf	-0.3871282114	0.6986612932
Papio cynocephalus	Dicrocelid	Mwanihana	Infected	Neg - Pos	0	-0.07140217758	0.2647288391	Inf	-0.2697181683	0.7873770821
Procolobus gordonorum	Dicrocelid	Mwanihana	Infected	(nothing)	0	NA	NA	NA	NA	NA
Papio cynocephalus	Spirurid	Mwanihana	Infected	Neg - Pos	0	-0.05000501388	0.4245105498	Inf	-0.1177945139	0.9062304765
Procolobus gordonorum	Spirurid	Mwanihana	Infected	(nothing)	0	NA	NA	NA	NA	NA
Papio cynocephalus	Strongylid	Mwanihana	Infected	Neg - Pos	0	-0.1530772552	0.2197401204	Inf	-0.6966286127	0.4860352447
Procolobus gordonorum	Strongylid	Mwanihana	Infected	Neg - Pos	0	0.2088211943	0.2385543347	Inf	0.8753611396	0.3813774371
Papio cynocephalus	Strongyloides	Mwanihana	Infected	Neg - Pos	0	0.06477604618	0.2647288391	Inf	0.2446882871	0.806697798
Procolobus gordonorum	Strongyloides	Mwanihana	Infected	Neg - Pos	0	0.3244683084	0.1806213735	Inf	1796400404	0.07243085959
Papio cynocephalus	Trichuris	Mwanihana	Infected	Neg - Pos	0	-0.2558096368	0.216150192	Inf	-118348096	0.236618588
Procolobus gordonorum	Trichuris	Mwanihana	Infected	Neg - Pos	0	-0.0669610546	0.1733057062	Inf	-0.3863753597	0.6992186961

## Sheet: Table S3
OTU	baseMean	log2FoldChange	lfcSE	stat	pvalue	padj	Kingdom	Phylum	Class	Order	Family	Genus
DENOVO389	2.9620056038554026	3.3302866181463275	0.9968025886161712	3.3409690706859587	8.35 e-4	0.04380656698947189	Bacteria	Firmicutes	NA	NA	NA	NA
DENOVO472	2.3061781863678643	-1.942254523259299	0.5887657710389903	-3.298857744110731	9.71 e-4	0.04380656698947189	Bacteria	NA	NA	NA	NA	NA
DENOVO755	1.3187808834916885	1.1908712496250629	0.3664162395816881	3.250050409841544	0.001	0.04662893420899783	Bacteria	Firmicutes	Clostridia	Clostridiales	Lachnospiraceae	NA
DENOVO83	9.055113395589688	-1.1642935716334493	0.2797797852005218	-4.161464241596243	3.16 e-5	0.010620859061998673	Bacteria	Firmicutes	Clostridia	Clostridiales	Lachnospiraceae	NA
DENOVO670	2.0627280387342095	-2.37939932329784	0.5841652707838533	-4.073161213615248	4.64 e-5	0.010620859061998673	Bacteria	Firmicutes	Clostridia	Clostridiales	Lachnospiraceae	NA
DENOVO576	1.901383345970143	1.4381164849925405	0.4139699005384953	3.473963887523772	5.13 e-4	0.03914602707240281	Bacteria	Firmicutes	Clostridia	Clostridiales	NA	NA
DENOVO1140	1.4180415487977296	2.296666818126813	0.6300229626551239	3.645370017067162	2.67 e-4	0.0305723412084418	Bacteria	Firmicutes	Clostridia	Clostridiales	Ruminococcaceae	NA
DENOVO487	3.194504147940526	2.047848860528393	0.4787387202481077	4.277591876142981	1.89 e-5	0.010620859061998673	Bacteria	Firmicutes	Clostridia	Clostridiales	Ruminococcaceae	NA
DENOVO51	18.887525806281765	1.5857985259959877	0.4155094614311113	3.816516044024915	1.35 e-4	0.01859699080990532	Bacteria	Firmicutes	Clostridia	Clostridiales	Ruminococcaceae	NA
DENOVO1545	1.0191317730415117	2.7029553333110865	0.7576957162824101	3.5673361683671376	3.61 e-4	0.03539313192406976	Bacteria	Firmicutes	Clostridia	Clostridiales	Ruminococcaceae	NA
DENOVO210	5.506188299400209	1.2919387020520197	0.38692522694875614	3.3389880319773573	8.41 e-4	0.04380656698947189	Bacteria	Firmicutes	Clostridia	Clostridiales	Ruminococcaceae	NA
DENOVO729	2.0869895645292615	2.8062152022712907	0.8486923764398261	3.3065163305025362	9.45 e-4	0.04380656698947189	Bacteria	NA	NA	NA	NA	NA
DENOVO245	3.3959399044249805	-1.5014525530032208	0.39327478283434186	-3.8178205634803537	1.35 e-4	0.01859699080990532	Bacteria	Firmicutes	Clostridia	Clostridiales	Ruminococcaceae	Pseudoflavonifractor
DENOVO1003	0.943341733560487	1.7305007114825792	0.5065112366595499	3.416510012483159	6.34 e-4	0.043575950581931464	Bacteria	Firmicutes	Clostridia	Clostridiales	NA	NA
DENOVO425	2.6037554504424025	4.324475134840355	1.243664834548531	3.4772030330906674	5.07 e-4	0.03914602707240281	Bacteria	NA	NA	NA	NA	NA
DENOVO18	46.141341734187684	1.1203933625953848	0.3410753754663749	3.2848849350774647	0.001	0.04380656698947189	Bacteria	Bacteroidetes	Bacteroidia	Bacteroidales	NA	NA
DENOVO588	1.871387475223853	1.5479491058232417	0.46901876459658537	3.3003990941698698	9.65 e-4	0.04380656698947189	Bacteria	Bacteroidetes	Bacteroidia	Bacteroidales	NA	NA

## Sheet: Table S4
Species	Parasite	Forest_block	term	contrast	null.value	ratio	std.error	df	z.ratio	p.value
Papio cynocephalus	Dicrocelid	Magombera	Infected	Neg - Pos	0	2.092611674	0.5843347646	Inf	2.644394153492663	0.008
Procolobus gordonorum	Dicrocelid	Magombera	Infected	(nothing)	0	NA	NA	NA	NA	NA
Papio cynocephalus	Spirurid	Magombera	Infected	Neg - Pos	0	1.034139611	0.08498292851	Inf	0.4085037661718706	0.683
Procolobus gordonorum	Spirurid	Magombera	Infected	(nothing)	0	NA	NA	NA	NA	NA
Papio cynocephalus	Strongylid	Magombera	Infected	Neg - Pos	0	0.5956998234	0.06217106796	Inf	-4.963457666698084	6.92 e-7
Procolobus gordonorum	Strongylid	Magombera	Infected	Neg - Pos	0	1.011550688	0.07779668577	Inf	0.14932694423437534	0.881
Papio cynocephalus	Strongyloides	Magombera	Infected	Neg - Pos	0	0.5463571708	0.07189183873	Inf	-4.593891001089491	4.35 e-6
Procolobus gordonorum	Strongyloides	Magombera	Infected	Neg - Pos	0	0.7524925032	0.04161861723	Inf	-5.1414962033653975	2.72 e-7
Papio cynocephalus	Trichuris	Magombera	Infected	Neg - Pos	0	0.7753155893	0.07217457644	Inf	-2.733736599928119	0.006
Procolobus gordonorum	Trichuris	Magombera	Infected	Neg - Pos	0	1.06249991	0.05373485727	Inf	1.1987296286523519	0.231
Papio cynocephalus	Dicrocelid	Mwanihana	Infected	Neg - Pos	0	1.439120347	0.1797658636	Inf	2.914268200288679	0.003
Procolobus gordonorum	Dicrocelid	Mwanihana	Infected	(nothing)	0	NA	NA	NA	NA	NA
Papio cynocephalus	Spirurid	Mwanihana	Infected	Neg - Pos	0	1.275084746	0.209590878	Inf	1.478412218741348	0.139
Procolobus gordonorum	Spirurid	Mwanihana	Infected	(nothing)	0	NA	NA	NA	NA	NA
Papio cynocephalus	Strongylid	Mwanihana	Infected	Neg - Pos	0	0.6381785184	0.0577353312	Inf	-4.964546372246459	6.89 e-7
Procolobus gordonorum	Strongylid	Mwanihana	Infected	Neg - Pos	0	1.300669952	0.08961924852	Inf	3.8152455528289355	1.36 e-4
Papio cynocephalus	Strongyloides	Mwanihana	Infected	Neg - Pos	0	0.892284352	0.1013716623	Inf	-1.0031799548073865	0.316
Procolobus gordonorum	Strongyloides	Mwanihana	Infected	Neg - Pos	0	0.9932131244	0.04649391035	Inf	-0.14547695366528215	0.884
Papio cynocephalus	Trichuris	Mwanihana	Infected	Neg - Pos	0	0.9277147488	0.07208014734	Inf	-0.9656936872371368	0.334
Procolobus gordonorum	Trichuris	Mwanihana	Infected	Neg - Pos	0	1.043950281	0.04790837788	Inf	0.9372525326277164	0.349

## Sheet: Table S5
Species	Parasite	Forest_block	term	contrast	null.value	estimate	std.error	df	z.ratio	p.value
Papio cynocephalus	Dicrocelid	Magombera	Infected	Neg - Pos	0	-0.6328430157	0.6723291153	Inf	-0.9412696866	0.346566673
Procolobus gordonorum	Dicrocelid	Magombera	Infected	(nothing)	0	NA	NA	NA	NA	NA
Papio cynocephalus	Spirurid	Magombera	Infected	Neg - Pos	0	-0.4680371419	0.27916947	Inf	-1676534121	0.09363361861
Procolobus gordonorum	Spirurid	Magombera	Infected	(nothing)	0	NA	NA	NA	NA	NA
Papio cynocephalus	Strongylid	Magombera	Infected	Neg - Pos	0	-0.3160755549	0.2964692731	Inf	-1066132593	0.2863637077
Procolobus gordonorum	Strongylid	Magombera	Infected	Neg - Pos	0	-0.2354632133	0.3489199177	Inf	-0.6748345432	0.4997808912
Papio cynocephalus	Strongyloides	Magombera	Infected	Neg - Pos	0	-0.4065046315	0.3515693097	Inf	-1156257444	0.2475758694
Procolobus gordonorum	Strongyloides	Magombera	Infected	Neg - Pos	0	-0.4277847359	0.2751491278	Inf	-155473775	0.1200085401
Papio cynocephalus	Trichuris	Magombera	Infected	Neg - Pos	0	-0.4665117499	0.3515693097	Inf	-1326941053	0.1845281829
Procolobus gordonorum	Trichuris	Magombera	Infected	Neg - Pos	0	0.2194664819	0.2275448429	Inf	0.9644977188	0.3347964515
Papio cynocephalus	Dicrocelid	Mwanihana	Infected	Neg - Pos	0	0.584652216	0.359130805	Inf	162796454	0.1035324048
Procolobus gordonorum	Dicrocelid	Mwanihana	Infected	(nothing)	0	NA	NA	NA	NA	NA
Papio cynocephalus	Spirurid	Mwanihana	Infected	Neg - Pos	0	0.317318788	0.4871487254	Inf	0.6513796947	0.5148014149
Procolobus gordonorum	Spirurid	Mwanihana	Infected	(nothing)	0	NA	NA	NA	NA	NA
Papio cynocephalus	Strongylid	Mwanihana	Infected	Neg - Pos	0	-0.1333508387	0.2706381808	Inf	-0.4927273689	0.6222052366
Procolobus gordonorum	Strongylid	Mwanihana	Infected	Neg - Pos	0	0.4406917503	0.2949211201	Inf	1494269892	0.1351050912
Papio cynocephalus	Strongyloides	Mwanihana	Infected	Neg - Pos	0	-0.4241396063	0.359130805	Inf	-1181017057	0.2375959475
Procolobus gordonorum	Strongyloides	Mwanihana	Infected	Neg - Pos	0	-0.1111526822	0.22001229	Inf	-0.5052112418	0.6134104753
Papio cynocephalus	Trichuris	Mwanihana	Infected	Neg - Pos	0	-0.2114324927	0.2567499219	Inf	-0.8234958404	0.4102260817
Procolobus gordonorum	Trichuris	Mwanihana	Infected	Neg - Pos	0	0.06659087849	0.216282998	Inf	0.3078877171	0.7581677725

## Sheet: Table S6
OTU	baseMean	log2FoldChange	lfcSE	stat	pvalue	padj	Kingdom	Phylum	Class	Order	Family	Genus	Sp
DENOVO76	14.869055734099323	25.260919561450375	2.941128915072411	8.588851522963061	8.784294816618081e-18	3.48 e-15	Fungi	Ascomycota	Sordariomycetes	Xylariales	Xylariaceae	NA	NA
